# Supplementary material for: Review of deep learning models with Spiking Neural Networks for modeling and analysis of multimodal neuroimaging data
Source: Front Neurosci. 2025 Nov 14;19:1623497. doi: 10.3389/fnins.2025.1623497 (PMC12660199; doi:10.3389/fnins.2025.1623497)
Supplement: Supplementary file 2 [file Table_1.xlsx]

## Sheet: Sheet1
Overview of selected studies (few extra columns are added in this overview from Table 1.5 of article)
Author & Year	Clinical features	Models Used	Modalities	Dataset	Compared with	Accuracy %/ Performance
Ahmadi et al. 2021	Brain Tumor Segmentation	QAIS-DSNN	MRI	BraTS data of 145 patients	KNN, Genetic algorithm, SVM, SOM, CNN, GCNN, BAT-IT2FCM	DSNN with 98.21 %
Dong et al. 2024	Brain Tumor Segmentation	ONSNPSamos	MRI	Not given	ABC, CMA-ES, SHADE, CSO, RMSProp, FROFI, DAOSNPS, ONSNPS, FCN8s, FCNs16, FCNs32, Unet, HybridUnet, NestedUnet	Effective for a Single-area brain tumor
Kamal et al. 2023	Cerebral Microbleeds & Alzheimer's Disease Severity	SNN	MRI & Gene expression	104 patients’ data from Kaggle, NCBI	CNN	0.9702
Sengupta et al. 2018	schizophrenia	SNN	DTI & fMRI	30 subjects	Not applicable	Effective
Capecci et al. 2015	Alzheimer's Disease	SNN	EEG	1 healthy and 1 AD	MLP, SVM, IECF, ECMC	1
Capecci et al. 2015	opiate dependence treatment	SNN (NeuCube)	EEG	Classes-EC 15 sample Opiate, 22 sample Methadone / Classes-EO 17 samples Opiate, 25 samples Methadone	MLR, SVM, MLP, ECM	86%, 79%
Kasabov et al. 2017	Brain functionality	SNN (NeuCube)	fMRI	STAR/PLUS 40 trails	SVM, MLP, ECF, ECMC, MLR	90%, 85%, 85%
Guo et al. 2023	Random attacks	SNN	fMRI	5 Individuals (3:2 Male: Female)	SFSNN, SWSNN	Outperformed
Sam et al. 2023	Depression	SNN	EEG	121 Individuals (72:49 Female: Male)	CNN-TCN, CNN-LSTM, Deep CNN	98%:96%, Eyes-Closed: Eyes-Open
Francis et al. 2023	Suicide Ideation	SNN	sMRI	80 aged 19 - 24	CNN, SVM, FCNN	0.94
Turkson et al. 2021	Alzheimer's Disease	spiking deep convolutional neural network	MRI	450 ADNI	SVM, CNN, Random Forest, KNN, NB	0.9015
Doborjeh et al. 2021	Dementia & Mild Cognitive Impairment	SNN	Longitudinal MRI	175 individuals	Not applicable	95% & 91%
Doborjeh et al. 2019	Risk of Stroke, prediction/classification	personalized SNN - d2WKNN	EEG	67 samples	WWKNN, WKNN, KNN	80% to 93%
Saeedinia et al. 2021	Epileptic patients	MRI-SNNr	MRI, EEG	Patient 1/Case study 1: Female, 28 years old, with epilepsy	random walk, NeuCube	Better prediction
				Patient 2/Case study 2: Male, 9 years old, with severe epilepsy		accuracy
Murli et al. 2020	Visual object	eSNN (NeuCube)	fMRI	STAR/PLUS Dataset	SVM, MLP	0.85
Kalpana et al. 2024	Brain Tumor Classification	Hybrid SCNN	MRI	Kaggle Brain Tumor Dataset	Not applicable	0.975
Das et al. 2024	Parkinson's Disease	SEFRON (SNN-based)	speech measurements	UCI: 31 Oxford Parkinson’s Disease Detection	RBF-NN, MLP-NN, RNN, LSTM	94% to 91.94%
			collected/acoustic features	Dataset/80 Parkinson Dataset with replicated acoustic features
Kasabov et al. 2017	Cognitive dynamics	SNN (NeuCube)	fMRI	20 class Pic/20 class Sen	Not applicable	Compatible
Gowsikraja et al. 2024	Alzheimer's Disease	Hybrid SBERO_Deep SNN	MRI	Kaggle Alzheimer's Dataset	CNN+LSTM, Deepensemble model, Hybrid DNN, TL, Deep SNN, SOA_Deep SNN, BER_Deep SNN	0.9049
Zhu et al.	Alzheimer's Disease	DenseNet-based SNN	MRI	177 unhealthy brain images/20 healthy brain images	Restricted DenseNet, SNN,	98.46%+-2.05%
Dong et al. 2023	Brain Learning Mechanisms	STPD-based SNN	CIFAR10 random images	20 to 10 to 5 CIFAR10 Dataset	MNIST, FashionMNIST	0.8145
